# Supplementary material for: Main Poisonous and Allergenic Plant Species in Sicilian Gardens and Parks: Applications and Recommendations for Use
Source: Plants (Basel). 2024 Apr 5;13(7):1031. doi: 10.3390/plants13071031 (PMC11013740; doi:10.3390/plants13071031)
Supplement: Supplementary file 1 [file plants-13-01031-s001.zip › TableS1.xlsx]

## Sheet: Foglio1
Table S 1. Visited Sicilian gardens and parks. Name of the site with the name of the municipality. Area in m2 (calculated on Google Earth aerial images); Coodinates of the centroid of the area (WGS 84, decimal degrees); Average altitude (m a.s.l.); Age of the site (H, historical, built before 1950; M, modern, built after 1950 ); Size of the municipality where the site is located (S, small vilages…
Name	Area (m2)	Coordinates	Altitude (m a.s.l.)	Historic / Modern	Size of the town	Urban / Country
Belvedere, Partanna	8436	37.726898 N, 12.890054 E	420	M	M	U
Case Sgadari, Petralia Soprana	6469	37.754343 N, 14.128824 E	560	H	S	C
Floresta	1103	37.988897 N, 14.911493 E	1270	M	S	U
Gangivecchio, Gangi	3764	37.778556 N, 14.229517 E	842	H	S	C
Giardino Casina Cinese, Palermo	15467	38.167104 N, 13.330213 E	60	H	L	U
Giardino Comunale Acquedolci	7877	38.056494 N, 14.576839 E	25	H	S	U
Giardino Comunale, Chiaramonte Gulfi	9827	37.030862 N, 14.69772 E	590	H	S	U
Giardino del Balio, Erice	13421	38.036082 N, 12.59011 E	770	H	M	U
Giardino Duca di Cesarò, Taormina	28588	37.850864 N, 15.289866 E	190	H	M	U
Giardino Ducad'Orléans, Palermo	34821	38.109243 N, 13.352512 E	30	H	L	U
Giardino Garibaldi, Palermo	18212	38.117709 N, 13.368987 E	25	H	L	U
Giardino Ibleo, Ragusa	24454	36.926054 N, 14.748521 E	390	H	L	U
Giardino Inglese, Palermo	90264	38.132666 N, 13.351833 E	20	H	L	U
Giardino Pacini, Catania	15750	37.501328 N, 15.087977 E	5	H	L	U
Lo Zucco, Carini	16221	38.082106 N, 13.109568 E	80	H	M	C
Palazzo dei Normanni, Palermo	13483	38.111127 N, 13.352308 E	60	H	L	U
Palazzo Notarbartolo, Polizzi Generosa	942	37.812159 N, 14.001328 E	910	H	S	U
Parco Anselmi, Nicolosi	9622	37.615392 N, 15.026472 E	720	M	S	U
Parco Castello, Caltavuturo	54901	37.824607 N, 13.888381 E	700	H	S	U
Parco Confraternita Misericordia, Pachino	6275	36.714604 N, 15.08419 E	60	M	S	U
Parco del Gattopardo, Santa Margherita Belice	29854	37.691489 N, 13.023535 E	420	H	S	U
Parco del Principe di Castelnuovo, Palermo	155162	38.157882 N, 13.334132 E	60	H	L	U
Parco di Donnafugata, Ragusa	156262	36.882247 N, 14.564015 E	320	H	L	C
Parco Urbano, Bronte	10691	37.790153 N, 14.83311 E	760	M	M	U
Piazza della Repubblica, Alcamo	13607	37.97879 N, 12.967403 E	270	M	M	U
Piazza Nastasi, Milazzo	5516	38.219987 N, 15.238811 E	5	M	M	U
Piazza Regina Margherita, Castelvetrano	5034	37.67667 N, 12.793897 E	170	M	M	U
Villa Amedeo, Caltanissetta	21983	37.484434 N, 14.06065 E	560	H	L	U
Villa Bellini, Catania	110768	37.51095 N, 15.083347 E	30	H	L	U
Villa Belmonte, Palermo	115803	38.147271 N, 13.368087 E	40	H	L	U
Villa Bonanno, Palermo	60106	38.112216 N, 13.354909 E	30	H	L	U
Villa Bonfiglio, Agrigento	45558	37.305927 N, 13.591345 E	245	H	L	U
Villa Bonsignore, Leonforte	4906	37.641347 N, 14.397311 E	620	H	M	U
Villa Casalotto, Aci Sant'Antonio	63119	37.598403 N, 15.126367 E	320	H	M	U
Villa Cascino, Modica	21354	36.854649 N, 14.753343 E	380	H	L	U
Villa Cavallotti, Marsala	25201	37.803206 N, 12.433296 E	30	H	L	U
Villa Chiaretta, Polizzi Generosa	8427	37.831289 N, 13.998831 E	760	H	S	C
Villa Comunale Saetta, Canicattì	29120	37.354829 N, 13.84552 E	440	M	M	U
Villa Comunale Santo Stefano Quisquina	98565	37.6224 N, 13.48898 E	700	H	S	U
Villa Comunale, Agira	5532	37.65805 N, 14.518404 E	600	M	S	U
Villa Comunale, Aidone	47494	37.41407 N, 14.448725 E	850	M	S	U
Villa Comunale, Belmonte Mezzagno	5198	38.044863 N, 13.395375 E	400	M	S	U
Villa Comunale, Bisaquino	932	37.702051 N, 13.258886 E	670	M	S	U
Villa Comunale, Brolo	9212	38.157469 N, 14.827781 E	10	M	S	U
Villa comunale, Caltagirone	101433	37.23217 N, 14.517525 E	530	H	M	U
Villa Comunale, Castrofilippo	5992	37.351567 N, 13.749451 E	490	M	S	U
Villa Comunale, Cerami	8691	37.808916 N, 14.50739 E	960	M	S	U
Villa Comunale, Corleone	31723	37.815876 N, 13.297259 E	530	H	M	U
Villa Comunale, Fiumefreddo di Sicilia	18602	37.791224 N, 15.209949 E	60	M	S	U
Villa Comunale, Galati Mamertino	6028	38.03035 N, 14.773917 E	810	M	S	U
Villa Comunale, Lentini	19580	37.288476 N, 14.997241 E	50	M	M	U
Villa Comunale, Menfi	11699	37.597702 N, 12.967813 E	110	M	M	U
Villa Comunale, Milena	27619	37.47135 N, 13.739539 E	430	M	S	U
Villa Comunale, Noto	12471	36.889161 N, 15.07562 E	100	M	M	U
Villa Comunale, Paceco	11746	37.983652 N, 12.560708 E	40	M	M	U
Villa Comunale, Patti	13949	38.139611 N, 14.966552 E	80	M	M	U
Villa Comunale, Piana degli Albanesi	5661	37.994395 N, 13.283615 E	660	M	S	U
Villa Comunale, Pietraperzia	11484	37.416776 N, 14.139663 E	460	M	S	U
Villa Comunale, Raffadali	5695	37.409452 N, 13.531004 E	390	M	M	U
Villa Comunale, Resuttano	16296	37.677782 N, 14.029348 E	580	M	S	U
Villa Comunale, Ribera	44788	37.505393 N, 13.269829 E	230	H	M	U
Villa Comunale, Santa Flavia	2550	38.083091 N, 13.529931 E	50	M	S	U
Villa Comunale, Scordia	6471	37.29317 N, 14.843164 E	140	M	M	U
Villa Comunlae, Aragona	7433	37.402218 N, 13.618443 E	360	M	S	U
Villa Comunlae, Mussomeli	1522	37.582025 N, 13.753363 E	780	M	M	U
Villa Comunlae, Vittoria	50075	36.944811 N, 14.53487 E	170	H	L	U
Villa Cordova, Caltanissetta	16359	37.490394 N, 14.059436 E	560	H	L	U
Villa dei Vespri Siciliani, Linguaglossa	15794	37.839365 N, 15.145276 E	520	M	S	U
Villa delle Favare, Biancavilla	19830	37.640623 N, 14.869571 E	500	M	M	U
Villa Elena, Licata	12564	37.100131 N, 13.940604 E	5	H	M	U
Villa G. Mazzini, Baucina	2367	37.927867 N, 13.535653 E	530	M	S	U
Villa Galletti, Bagheria	23321	38.088579 N, 13.514438 E	60	H	L	U
Villa Giulia, Palermo	102347	38.113526 N, 13.375641 E	5	H	L	U
Villa Giuseppe Garibaldi, Mistretta	16910	37.927157 N, 14.36098 E	910	H	M	U
Villa Greca, Gela	22099	37.068007 N, 14.234705 E	30	M	M	U
Villa Igiea, Palermo	16929	38.145555 N, 13.370719 E	30	H	L	U
Villa Ignazio Scaturro, Sciacca	17244	37.505643 N, 13.087055 E	60	H	M	U
Villa Italia, Santo Stefano di Camastra	17833	38.015246 N, 14.352312 E	70	H	S	U
Villa Jolanda, Mazara del Vallo	10213	37.650522 N, 12.590431 E	15	H	L	U
Villa Lanza, Gratteri	73487	37.977795 N, 14.011777 E	750	H	S	C
Villa Malfitano, Palermo	157207	38.123242 N, 13.341752 E	40	H	L	U
Villa Margherita, Partinico	22393	38.04941 N, 13.117755 E	180	H	M	U
Villa Margherita, Ragusa	15494	36.924171 N, 14.723578 E	510	H	L	U
Villa Maria, Casteltermini	25943	37.538307 N, 13.651624 E	530	H	S	U
Villa Mazzini, Messina	20036	38.198419 N, 15.556499 E	5	H	L	U
Villa Niscemi, Palermo	74201	38.163955 N, 13.333959 E	70	H	L	U
Villa Palmeri, Termini Imerese	24402	37.988643 N, 13.693667 E	25	H	M	U
Villa Piccolo, Capo d'Orlando	44708	38.128379 N, 14.729202 E	80	H	M	U
Villa Pignatelli-Florio, Palermo	41028	38.167546 N, 13.325974 E	70	H	L	U
Villa Regina Margherita, Castellammare del Golfo	6835	38.026786 N, 12.880007 E	40	H	M	U
Villa Regina Margherita, Trapani	44626	38.017407 N, 12.515977 E	10	H	L	U
Villa Reimann, Siracusa	16007	37.079178 N, 15.280626 E	40	H	L	U
Villa Salvia, Petralia Soprana	3717	37.787421 N, 14.109976 E	990	H	S	C
Villa Samoná, Cefalù	1602	37.99831 N, 14.01904 E	580	H	M	C
Villa Sant'Andrea, Petralia Sottana	23033	37.765294 N, 14.060301 E	690	H	S	C
Villa Sperlinga, Palermo	30908	38.13838 N, 13.342584 E	30	H	L	U
Villa Tasca, Palermo	144533	38.099691 N, 13.328829 E	90	H	L	U
Villa Tommaso Lo Monaco, Valguarnera Caropepe	5321	37.489347 N, 14.395809 E	600	M	S	U
Villa Torre di Federico, Enna	36087	37.562827 N, 14.273293 E	950	H	M	U
Villa Trabia, Palermo	99068	38.129981 N, 13.347116 E	30	H	L	U
