# Supplementary material for: Main Poisonous and Allergenic Plant Species in Sicilian Gardens and Parks: Applications and Recommendations for Use
Source: Plants (Basel). 2024 Apr 5;13(7):1031. doi: 10.3390/plants13071031 (PMC11013740; doi:10.3390/plants13071031)
Supplement: Supplementary file 1 [file plants-13-01031-s001.zip › TableS2.xlsx]

## Sheet: TABLE
Table S 2. Main poisonous and allergenic plant species in Sicilian gardens and parks. Family according to [43]; Name according to [43]; Biological form according to [42]; Origin according to [43]; Hazard: A) Allergenic, P1) highly toxic, P2) toxic, P3) moderately toxic according to [33–38]. Dangerous part according to [33–38]. Parts causing health threats according to [14, 33–38]; Main Toxic prin…
Family	Name	Biological form	Origin	Hazard	Dangerous parts	Parts causing health threats	Main toxic principles	Side effects	Use	Frequency	Altitudinal belts	Flowering period	Native / Alien Status	Honey or fruit plant	Dangerous for pets
Hippocastanaceae	Aesculus hippocastanum L.	P scap	Turkey	P3	whole plant	fruits	saponins: escin; glycosides: esculin; oxycuumarins: esculetin; flavonoids; tannins	gastrointestinal complaints, dizziness, nausea, headache, pruritus	single plants, rows	3	H, M	IV-V	CAS	fr, h
Amaryllidaceae	Agapanthus africanus (L.) Hoffmanns.	G rhiz	S Africa	P2	whole plant	leaves	saponins: α-agapanthussaponin, β-agapanthussaponin	nausea, vomiting, abdominal pain, diarrhea	single plants, rows	2	P, (H)	VI-VII	OC	–
Agavaceae	Agave americana L.	P caesp	N America	P3	whole plant	parts of leaves	phenolic compounds; flavonoids; calcium oxylate raphides	swelling and redness, skin sores, swelling of small blood vessels	single plants, rows	1	P, (H)	IV-VIII	NAT	–
Asparagaceae	Agave sisalana Perrine ex Engelm	P caesp	N America	P3	whole plant except flowers	leaves	phenolic compounds; flavonoids; calcium oxylate raphides	swelling and redness, skin sores, swelling of small blood vessels	single plants, rows	1	P	VII-VIII	NAT	–
Simaroubaceae	Ailanthus altissima (Mill.) Swingle.	P scap	Cina	P3, A	whole plant	leaves	alkaloids; terpenoids; sterols; flavonoids	queasiness, dizziness, headache, diarrhea	single plants, rows	1	P	VI-VII	INV	–	x
Betulaceae	Alnus cordata Desf.	P scap	Europe	A	pollen	pollen	–	respiratory allergies	single plants	3	M	I-IV	NAT	–
Amaryllidaceae	Amaryllis belladonna L.	G bulb	S Africa	P2	whole plant	leaves, flowers	alkaloids: bellamarina	nausea, abdominal discomfort, vomiting, diarrhea, excessive drooling	flowerbeds, pots	2	P, H	IX-X	CAS	–
Araucariaceae	Araucaria heterophylla (Salisb.) Franco	P scap	Norfolk Is.	A	pollen	pollen	–	respiratory allergies	single plants	1	P	V-IX	OC	–
Ascelpiadaceae	Araujia sericifera Brot.	P lin	Perù	P2	whole plant	leaves, seeds	glycosides: syringin (ligustrin); shikimic acid	skin and eyes irritations, allergic reactions	single plants	3	P, (H)	V-IX	NAT	–	x
Asteraceae	Artemisia arborescens (Vaill.) L.	NP	Medit.	P2, A	whole plant	leaves	monoterpenes: α-thujone, β-thujone	nausea, vomiting, muscle aches, seizures, kidney failure, insomnia, hallucinations, tremors	weed	1	P, H	VI-VIII	native	–
Araceae	Arum italicum Mill.	G rhiz	Stenomedit.	P2	whole plant except rizhome	fruits	cyanogenic compounds; alkaloids: coniine; flavonoids; calcium oxylate raphides	swollen tongue, bloody vomiting, bloody diarrhea	weed	1	P, H, M	III-V	native	–
Asphodelaceae	Asphodelus ramosus L. subsp. ramosus	G rhiz	Eurimedit.	P2	whole plant	stem	Polysaccharides, saponins, and flavonoids	diarrhea, vomiting	weed	1	P, H, (M)	III-V	native	h
Berberidaceae	Berberis vulgaris L.	NP	Japan	P2	whole plant	fruits	alkaloids: berberine, berbamine, palmatine	nosebleeds, vomiting	single plants	2	H, M	V-VI	OC	fr
Malvaceae	Brachychiton acerifolius (A.Cunn. ex G.Don) F.Muell.	P scap	E Australia	A	seed capsule with irritant hairs	irritant hairs	–	skin and eyes irritations, allergic reactions	single plants, rows	2	P	VI-VII	OC	–
Malvaceae	Brachychiton populneus (Schott & Endl.) R.Br.	P scap	E Australia	A	seed capsule with irritant hairs	irritant hairs	–	skin and eyes irritations, allergic reactions	single plants, rows	2	P	VI-VII	CAS	–
Moraceae	Broussonetia papyrifera (L.) L'Hér. ex Vent.	P scap	E Asia	A	pollen	pollen	–	respiratory allergies	single plants	2	P, H	IV-VI	NAT	–
Solanaceae	Brugmansia arborea (L.) Sweet	P caesp	S America	P1	whole plant	leaves	tropane alkaloids; terpenes; flavonoids	confusion, flushing, fever, fast heartbeat, difficulty breathing, hallucinations, nervousness, loss of memory, convulsions, paralysis, coma, death	single plants	2	P, (H)	VI-X	OC	–
Cucurbitaceae	Bryonia cretica subsp. dioica (Jacq.) Tutin	H scand	Eurimedit.	P2	whole plant	fruits	alkaloids; polyphenols; sterols; triterpenes; saponins	dizziness, vomiting, convulsions, bloody diarrhea, nervous excitement, kidney damage	weed	3	P	V-VII	native	–
Buxaceae	Buxus sempervirens L.	NP	Eurimedit., W Asia	P2	whole plant	leaves	alkaloids	diarrhea, stomach cramps	hedges	2	P, H, M	III-IV	OC	–
Sapindaceae	Cardiospermum halicacabum L.	P lian	Tropics, Subtropics	P2	whole plant	leaves	phenols; phenolic acids; flavonoids; flavonoid glycosides; flavonoid glucuronides	drowsiness, dizziness, hypotension, headache	walls	2	P	VI-X	NAT	–
Apocynaceae	Carissa bispinosa Desf.	P caesp	S C Africa	P2	whole plant	leaves	flavonoids; tannins; terpenoids; coumarins; lignins; glycosides	arrhythmias, bradycardia, hypotension	single plants	2	P	VI-X	OC	–
Aizoaceae	Carpobrotus acinaciformis (L.) L.Bolus	Ch suffr	S Africa	A	pollen	pollen	–	respiratory allergies	ground cover	1	P	III-V	INV	h
Apocynaceae	Cascabela thevetia (L.) Lippold	P caesp	C A America	P1	whole plant	leaves, fruits	glycosides: thevetin, thevitoxin, nerifolin, peruvoside, ruvoside, cerberin	nausea, vomiting, diarrhea, weakness, headache, stomach pain, serious heart problems	single plants	2	P	VII-IX	NAT	–
Casuarinaceae	Casuarina equisetifolia L.	P scap	E Asia, Australia	A	pollen	pollen	–	respiratory allergies	single plants	2	P	VII-VIII	CAS	–
Apocynaceae	Catharanthus roseus (L.) G.Don	Ch frut	Madagascar	P2	whole plant	leaves	alkaloids: vinblastin, vincristin	nausea, vomiting, hair loss, hearing loss, dizziness, bleeding, nerve problems, seizures, liver damage	flowerbeds, pots	1	P, (H)	V-IX	CAS	–
Solanaceae	Cestrum thyrsoideum Kunth	P caesp	C America	P2	whole plant	leaves	polyhydroxylated terpenes	mixed effects on cardiac, gastrointestinal, respiratory, and hepatic system	hedges	2	P	VI-VIII	OC	–
Cupressaceae	Chamaecyparis lawsoniana (A.Murray bis) Parl.	P scap	N America	A	pollen	pollen	–	respiratory allergies	single plants, rows	2	P, H	II-III	OC	–
Amaryllidaceae	Clivia miniata Regel	G rhiz	S Africa	P2	whole plant	leaves, bulbs	phenanthridine alkaloids	vomiting, diarrhea, abdominal pain	flowerbeds, pots	3	P, (H)	III-V	OC	–	x
Euphorbiaceae	Codiaeum variegatum (L.) Rumph. ex A.Juss.	P caesp	Asia	P2	whole plant	leaves	alkaloids; terpenoids; phenolics	burning of the mouth, vomiting, dizziness, stupor, painful bowel movements, abortions	pots	1	P	V-IX	OC	–
Apiaceae	Conium maculatum L. subsp. maculatum	H scap	Subcosmop.	P1	whole plant	leaves	alkaloids: coniina, conidrina, pseudoconidrina, metilconicina e coniceina	increased saliva, burning of the digestive tract, drowsiness, muscle pain, kidney damage, rapid breakdown of muscle tissue, rapid heart rate followed by a decreased heart rate, loss of speech, paralysis, unconsciousness, kidney failure, death	weed	3	P, H, M	VI-VII	native	–
Poaceae	Cortaderia selloana (Schult. & Schult.f.) Asch. & Graebn.	H caesp	S America	A	pollen	pollen	–	respiratory allergies	single plants	2	P, (H)	V-VII	CAS	–
Betulaceae	Corylus avellana L.	P caesp	Europe, Caucasus	A	pollen	pollen	–	respiratory allergies	single plants	2	H, M	I-IV	native	fr
Rosaceae	Cotoneaster pannosa Franch.	NP	Cina	P3	whole plant	leaves, fruits	cyanogenic glycosides: prunasin, amygdalin	stomach upset, vomiting, diarrhea	hedges	3	H	IV-VII	OC	fr, h	x
Cupressaceae	Cupressus sempervirens L.	T scap	E Medit.	A	pollen	pollen	–	respiratory allergies	single plants, rows	1	P, H (M)	I-V	NAT	–
Cycadaceae	Cycas revoluta Thunb.	NP	E Cina, Japan	P2	whole plant	buds	glucosides: cycasin	vomiting, abdominal pain, diarrhea, headache, dizziness, weakness	single plants	1	P, (H)	V-IX	OC	–	x
Primulaceae	Cyclamen persicum Mill.	G bulb	Medit.	P2	whole plant	fruits	saponins: ciclamine	stomach pain, nausea, vomiting, diarrhea	flowerbeds, pots	2	P	V-VIII	OC	–
Fabaceae	Cytisus scoparius (L.) Link subsp. scoparius	P caesp	Eurimedit.	P2	whole plant	leaves	alkaloids: sparteine, isosparteine, sarotamnine, lupanine, hydroxylupanin	nausea, diarrhea, dizziness, headache, heartbeat changes, leg weakness, sweating, sleepiness	single plants	2	P, H, M	V-VI	native	h
Solanaceae	Datura wrightii Regel	T scap	N America	P1	whole plant	leaves, seeds	alkaloids: hyoscyamine, hyoscine, atropine	dry mouth, enlarged pupils, blurred vision, trouble breathing, hallucinations, panic, death	weed, flowerbeds	2	P, (H)	VII-X	NAT	–	x
Ranunculaceae	Delphinium consolida L.	T scap	Eurimedit.	P1	whole plant	leaves	diterpenoid alkaloids, flavonoids, phenolic acids, phytosterols, fatty acids, volatile constituents	muscular weakness, trembling, straddled stance, respiratory difficulty, death	flowerbeds, pots	2	P, H, (M)	V-X	OC	h
Araceae	Dieffenbachia seguine (Jacq.) Schott	P caesp	S America	P2	whole plant	leaves	calcium oxalate crystals	copious salivation and an intense burning sensation, followed by a swelling of the lips, mouth, tongue and throat	pots	2	P	VI-VII	OC	–	x
Plantaginaceae	Digitalis purpurea L.	H scap	W Eurimedit.	P1	whole plant	leaves	glycosides: digitoxin, digoxin	confusion, irregular pulse, loss of appetite, nausea, vomiting, diarrhea, fast heartbeat	flowerbeds, pots	3	M	V-VII	OC	h
Dioscoreaceae	Dioscorea communis (L.) Caddick & Wilkin	G rad	Eurimedit.	P2	whole plant except young shoots	leaves	steroidal saponins	vomiting, upset stomach, headache	weed, walls	2	P, H, M	IV-V	native	–
Asparagaceae	Drimia pancration (Steinh.) J.C.Manning & Goldblatt	G bulb	Medit.	P1	whole plant	leaves, flowers	alkaloids: scillipicrin, scillitoxin, scillin; glucosides: scillain, scilladiuredin, saposcillin	stomach irritation, loss of appetite, diarrhea, vomiting, headache, vision changes, depression, confusion, hallucinations, irregular heartbeat, skin rash, seizures, life-threatening abnormal heart rhythms, death	weed, flowerbeds	1	P, (H)	VIII-X	native	–
Verbenaceae	Duranta erecta L.	P caesp	C S America	P2	whole plant	leaves, fruits	alkaloids; flavonoids; glycosides; saponins; steroids; tannins; triterpenes	gastrointestinal irritation, vomiting, diarrhoea		1	P, (H)	VI-X	OC	–
Cucurbitaceae	Ecabllium elaterium Rich.	T scap	Eurimedit., W Asia	P3	whole plant	leaves, fruits	flavonoids, cucurbitacins and polyphenols	edema of the pharynx, dyspnea, drooling, dysphagia, vomiting, conjunctivitis	weed	1	P, (H)	IV-IX	native	h
Celastraceae	Euonymus japonicus Thunb.	P caesp	Japan	P2	whole plant	leaves, fruits	flavonoids; sesquiterpenes; alkaloids; lectins	drowsiness, headache, nausea, constipation, bleeding gums, bloating, bone pain, melena, decreased appetite	hedges	2	P, (H)	III-VI	OC	–
Euphorbiaceae	Euphorbia dendroides L.	NP	Eurimedit.	P2	whole plant	leaves, branches	alkaloids: euphorbic acid, euphorbon	rash, burning, vomiting, diarrhea	weed, single plants	2	P, (H)	IX-VI	native	–
Euphorbiaceae	Euphorbia milii Des Moul.	NP	Madagascar	P2	whole plant	leaves, fruits	flavonoids; tannins; cardiac glycosides; alkaloids; coumarins; phytosterols; terpenoids	rash, burning, vomiting, diarrhea	hedges	1	P	V-X	OC	–
Euphorbiaceae	Euphorbia pulcherrima Klotzsch	NP	C America	P2	whole plant	leaves	alkaloids: euphorbic acid, euphorbon	rash, burning, vomiting, diarrhea	pots, single plants	1	P	XI-I	OC	–	x
Euphorbiaceae	Euphorbia tirucalli L.	P succ	Madagascar	P2	whole plant	branches	phytosterols, triterpenes, diterpenes, polyphenols	rash, burning, vomiting, diarrhea	single plants	2	P, H, (M)	VI-VII	OC	–	x
Moraceae	Ficus carica L.	P scap	Medit., W Asia	P3	whole plant (sap)	leaves, fruits	enzymes: amylase and protease; coumarins: furanocoumarins, bergaptene, psoralen	photosensitivity, inflammation of tendons, tendon rupture, psychotic disorder, liver dysfunction, pseudomembranous colitis	single plants	1	P, H	II-XI	native	fr
Moraceae	Ficus elastica Hornem.	P scap	E Asia	P3	whole plant (sap)	leaves, fruits	triterpenoids, phenylpropanoids, flavonoids, and phenolic acids	photosensitivity, inflammation of tendons, tendon rupture, psychotic disorder, liver dysfunction, pseudomembranous colitis	single plants	1	P	III-V	CAS	–
Moraceae	Ficus macrophylla Pers.	P scap	E Australia	P3	whole plant (sap)	leaves, fruits	triterpenoids, phenylpropanoids, flavonoids, and phenolic acids	photosensitivity, inflammation of tendons, tendon rupture, psychotic disorder, liver dysfunction, pseudomembranous colitis	single plants	1	P	VI-VII	CAS	fr
Moraceae	Ficus microcarpa L.f.	P scap	SE Asia, E Australia	P3	whole plant (sap)	leaves, fruits	triterpenoids, phenylpropanoids, flavonoids, and phenolic acids	photosensitivity, inflammation of tendons, tendon rupture, psychotic disorder, liver dysfunction, pseudomembranous colitis	single plants, rows	1	P	VI-VII	NAT	fr
Moraceae	Ficus rubiginosa Vent.	P scap	E Australia	P3	whole plant (sap)	leaves, fruits	triterpenoids, phenylpropanoids, flavonoids, and phenolic acids	photosensitivity, inflammation of tendons, tendon rupture, psychotic disorder, liver dysfunction, pseudomembranous colitis	single plants, rows	2	P	VI-VII	OC	fr
Moraceae	Ficus watkinsiana F.M.Bailey	P scap	E Australia	P3	whole plant (sap)	leaves, fruits	triterpenoids, phenylpropanoids, flavonoids, and phenolic acids	photosensitivity, inflammation of tendons, tendon rupture, psychotic disorder, liver dysfunction, pseudomembranous colitis	single plants	2	P	VI-VII	NAT	fr
Oleaceae	Fraxinus angustifolia subsp. oxycarpa (M.Bieb. ex Willd.) Franco & Rocha Afonso	P scap	S Europe -S Siberia	A	pollen	pollen	–	respiratory allergies	single plants, rows	1	H, M	XI-III	native	–
Oleaceae	Fraxinus ornus L. subsp. ornus	P scap	E Medit.	A	pollen	pollen	–	respiratory allergies	single plants	1	H, M	III-V	native	–
Araliaceae	Hedera canariensis Willd.	P lian	Canary Is.	P2	whole plant	leaves, fruits	glucosides: ederin; ederotannic acid, ederic acid	nausea, vomiting, diarrhoea, allergic reactions	walls	1	P, (H)	IX-XI	NAT	h
Araliaceae	Hedera helix L.	P lian	Eurimedit.	P2	whole plant	leaves, fruits	glucosides: ederin; ederotannic acid, ederic acid	nausea, vomiting, diarrhoea, allergic reactions	walls	1	P, H, M	IX-XI	native	h	x
Asphodelaceae	Hemerocallis lilioasphodelus L.	G bulb	C E Asia	P2	whole plant	stems, bulbs	flavonoids, antraquinones, alkaloids, triterpenes, caffeoylquinic acid derivatives	diarrhea, vomiting	flowerbeds, pots	2	P, H, (M)	V-VII	OC	–	x
Hyacinthaceae	Hyacinthus orientalis L.	G bulb	W Asia	P2	whole plant	leaves, flowers	alkaloids: lycorine; calcium oxalate; saponins; salicylic acid	diarrhea, vomiting, irritation or discomfort	flowerbeds, pots	3	P, (H)	II-IV	OC	–	x
Hydrangeaceae	Hydrangea macrophylla (Thunb.) DC.	Ch caesp	Japan	P2	whole plant	leaves	hydrangin, volatile oils, resins, saponins	dizziness, feelings of tightness in the chest, stomach and intestines irritation	flowerbeds, pots	2	(P), H, M	VII-IX	OC	–	x
Solanaceae	Hyoscyamus albus L.	T scap	Eurimedit.	P1	whole plant	leaves, seeds	alkaloids: josciamina, joscina	dryness in the mouth, confusion, visual illusions, bizarre thoughts, locomotor and memory disturbances, and farsightedness	weed	2	P, (H)	I-XII	native	–
Aquifoliaceae	Ilex aquifolium L.	P scap	Eurimedit. Atlan.	P2	whole plant	fruits	glycosides: menisdaurine; alkaloids: theobromine; triterpene; saponins; polyphenols; flavonoids; tannins	diarrhea, nausea, vomiting, stomach and intestinal problems	single plants	2	H, M	IV-V	native	fr
Convolvulaceae	Ipomoea indica (Burm.) Merr.	P lian	C S America	P2	whole plant	leaves	alkaloids; flavonoids; terpenoids; glycoside; saponins; steroids; tannins	gastrointestinal discomfort, nausea, vomiting, diarrhea, visual distortion and restlessness	walls	1	P, (H)	V-X	INV	–
Iridaceae	Iris ×germanica L.	G rhiz	E Medit.	P2	whole plant	leaves, flowers	pentacyclic terpenoids	irritation of the mouth, stomach pain, vomiting, bloody diarrhea.	flowerbeds, pots	1	P, H, M	II-VI	NAT	h
Oleaceae	Jasminum mesnyi Hance	P caesp	E Asia	P3	whole plant	fruits	cardiac glycosides; sterols; terpenoids; flavonoids; phenols	allergic reactions	walls	1	P, (H)	X-VIII	OC	–
Oleaceae	Jasminum officinale L.	P caesp	W Asia	P3	whole plant	fruits	nitrophenols	allergic reactions	walls, pergolas	1	P, (H)	IV-IX	CAS	–
Crassulaceae	Kalanchoë daigremontiana Raym.-Hamet & H.Perrier	Ch succ	Madagascar	P2	whole plant	leaves, flowers	flavonoids: quercetin	nausea, vomiting	weed, flowerbed, pots	1	P	III-VIII	CAS	–
Fabaceae	Laburnum anagyroides Medik. subsp. anagyroides	P caesp	S Europe	P1	whole plant	flowers	alkaloids: citisina, laburnina, cistina, anagirina, metilcistina e laburnamina	nausea, dizziness, salivation; mouth, throat, and stomach pain, sweating, headache, vomiting, diarrhea, spasms, paralysis, decreased breathing, coma, death	single plants	3	H, M	V-VII	OC	–
Asteraceae	Lactuca virosa L.	H bienne	Eurimedit.	P1	whole plant	leaves	triterpenes: α-lactucerol, β-lactucerol	sweating, fast heartbeat, pupil dilation, dizziness, ringing in the ears, vision changes, sedation, breathing difficulty, death	weed	2	P, H, M	V-IX	native	–
Malvaceae	Lagunaria patersonia (Andrews) G.Don	P scap	E Australia	A	seed capsule with irritant hairs	irritant hairs	flavonoids: quercetin	skin and eyes irritations, allergic reactions	single plants	2	P	IV-VII	OC	–
Verbenaceae	Lantana camara L.	P caesp	C S America	P2	whole plant	leaves	triterpenes: α-lantadene, β-lantadene; alkaloids: lantanin	dermatitis, vomiting, diarrhoea, difficulty breathing, liver failure	hedges	1	P, (H)	V-X	INV	–
Lauraceae	Laurus nobilis L.	P scap	Eurimedit.	P3	whole plant	leaves, fruits	essential oils: 1,8-cineole, sabinene, linalool	sleepiness, slowed breathing, diarrhea, bloating, headaches	single plants, hedges	1	P, H, M	III-IV	native	–
Oleaceae	Ligustrum lucidum W.T.Aiton	P scap	E Asia	P3	whole plant	leaves, fruits	ligon glycosides; saponins	diarrhea, gastointestinal irritation, nausea, vomiting	single plants	1	P, H, (M)	VI-VII	CAS	fr
Liliaceae	Lilium candidum L.	G bulb	E Medit., W Asia	P2	whole plant	leaves, bulbs	steroidal saponins, flavonoids, alkaloids, and polysaccharides	diarrhea, vomiting	Single plants, hedges	2	P, H, (M)	IV-VI	OC	–
Meliaceae	Melia azedarach L.	P scap	E Asia, Australia	P1	whole plant	fruits	alkaloids: margosina	gastrointestinal, cardiovascular, respiratory, neurological effects, death	single plants	1	P, (H)	IV-VI	NAT	h	x
Nyctaginaceae	Mirabilis jalapa L.	G bulb	C America	P2	whole plant	leaves	alkaloids: josciamina, joscina	abdominal pain, nausea, vomiting, mental confusion, delirium, dilation of the pupils	weed, flowerbed, pots	1	P, (H)	IV-X	NAT	h
Moraceae	Morus alba L.	P scap	E Asia	A	pollen	pollen	–	respiratory allergies	single plants	2	P, H, M	III-V	CAS	fr
Moraceae	Morus nigra L.	P scap	W Asia	A	pollen	pollen	–	respiratory allergies	single plants	2		III-V	OC	fr
Amaryllidaceae	Narcissus spp.	G bulb	Eurimedit.	P2	whole plant	leaves, flowers	alkaloids: lycoramine, galantamine; glycosides: scillain, scyllotoxin	nausea, vomiting, abdominal pain, diarrhea	flowerbeds, pots	1	P, H, M	XI-V	OC	–
Apocynaceae	Nerium oleander L.	P caesp	Eurimedit., W Asia	P1	whole plant	leaves	alkaloids: oleandrin, pseudocurarine; glycosides: nerein, nereantine	hives, rash, confusion, disorientation, dizziness, headache, diarrhea, nausea, stomach pain, death	single plants, hedges	1	P, H, (M)	V-IX	native	–	x
Solanaceae	Nicotiana glauca Graham	NP	S America	P1	whole plant	leaves	alkaloids: tabacin, nicotelline, nicotine, isonicoteine, nicotimine, pyrrolidine	heart to stop beating, brain damage, severe muscle weakness and spasms, severe vomiting, breathing problems, seizures, high blood pressure, death	weed	1	P, (H)	I-XII	INV	–
Nymphaeaceae	Nymphaea alba L.	I rad	Eurimedit.	P2	whole plant	leaves	alkaloids: nupharine and nymphaeine	diarrhea, euphoria, hallucinations	ponds	3	P, H, M	V-IX	OC	–
Oleaceae	Olea europaea L.	P scap	Stenomedit.	A	pollen	pollen	–	respiratory allergies	single plants, rows	1	P, (H)	IV-VI	native	fr
Paeoniaceae	Paeonia ×suffruticosa Andrews	Ch suffr	Cina	P2	whole plant	leaves, seeds	glycosides: paeoniflorin	stomach upset	single plants	3	P, H, M	III-VI	OC	–
Papaveraceae	Papaver somniferum L.	T scap	Eurimedit.	P2	whole plant	leaves, seeds	alkaloids: morphine, thebaine, codeine, papaverine, narceine, narcotine	depression, nausea, constipation, dizziness, hallucination, insomnia, allergic reactions, difficult or troubled breathing, disorientation	flowerbeds	3	P, H, M	IV-VIII	OC	–
Fabaceae	Paraserianthes lophantha (Willd.) I. C.Nielsen subsp. lophantha	P caesp	W Australia	P3	whole plant	leaves, seeds	steroids; tannins; flavonoids; alkaloids	nausea, vomiting, abdominal pain, diarrhea	weed, single plants	2	P, (H)	X-III	NAT	–
Urticaceae	Parietaria judaica L.	H scap	Eurimedit.	A	pollen	pollen	–	respiratory allergies	weed	1	P, H	I-XII	native	–
Fabaceae	Parkinsonia aculeata L.	P caesp	C S America	P2	whole plant	leaves	flavonoids; anthocyanins; phenolics	nausea, vomiting, abdominal pain, diarrhea	weed, single plants	1	P, (H)	VII-X	INV	–
Vitaceae	Parthenocissus quinquefolia (L.) Planch.	P lian	N America	P2	whole plant	fruits	alkaloids, flavonoids, terpenoids, steroids, cumarins, carbohydrates, tannins	irritation to the lips, mouth, tongue, and throat, nausea, vomiting, diarrhea, difficulty swallowing	walls	1	P, (H)	V-VI	CAS	h	x
Passifloraceae	Passiflora caerulea L.	P lian	S America	P2	whole plant except fruits	leaves	cyanides	drowsiness, dizziness, confusion	walls	2	P, (H)	VI-XI	OC	–	x
Solanaceae	Petunia ×atkinsiana (Sweet) D.Don ex W.H.Baxter	T scap	Horticultural	P3	whole plant	leaves	steroidal glycoalkaloids: solanine, atropine, solanocapsin	diarrhea, vomiting	flowerbeds, pots	1	P, H, M	V-X	OC	–
Phytolaccaceae	Phytolacca americana L.	P scap	N America	P2	whole plant	leaves, fruits	triterpenes; saponins; glycoproteins; oxalic acid	nausea, vomiting, cramping, stomach pain, diarrhea, low blood pressure, incontinence	weed	2	P, (H)	VII-X	NAT	–
Phytolaccaceae	Phytolacca dioica L.	P scap	S America	P2	whole plant	leaves, fruits	triterpenes; saponins	compromises liver and renal functions	single plants	2	P, (H)	III-VI	NAT	–
Pinaceae	Pinus canariensis C.Sm. ex DC.	P scap	Canary Is.	A	pollen	pollen	–	respiratory allergies	single plants, rows	2	P, (H)	IV-VIII	CAS	–
Pinaceae	Pinus halepensis Mill.	P scap	Stenomedit.	A	pollen	pollen	–	respiratory allergies	single plants, rows	1	P, H, (M)	II-VI	native	–
Pinaceae	Pinus pinea L.	P scap	Eurimedit.	A	pollen	pollen	–	respiratory allergies	single plants, rows	1	P, H, (M)	III-V	NAT	fr
Platanaceae	Platanus ×hispanica Münchh.	P scap	Horticultural	A	pollen	pollen	–	respiratory allergies	single plants, rows	1	P, H, M	III-VI	CAS	–
Cupressaceae	Platycladus orientalis (L.) Franco	P scap	E Asia	P2	whole plant	leaves	terpenes: cupressene, podocarpa-8,11,13-triene, kauran-16-ol, kerruginol; glycosides: cymarin, periplocymarin	estlessness, mental changes, vomiting, dizziness, tremors, kidney damage, seizures	single plants, hedges	1	P, (H)	II-IV	OC	–
Apocynaceae	Plumeria rubra L.	P scap	C S America	P2	whole plant (sap)	leaves, flowers,	iridoids; triterpenoids; flavonoids; glycosides; phenolics; alkaloids	skin irritation, stomach pain and cramping	single plants	1	P	V-X	OC	–
Salicaceae	Populus alba L.	P scap	Eurimedit., W Asia	A	pollen	pollen	–	respiratory allergies	single plants, rows	2	P, H	I-III	native	–
Salicaceae	Populus nigra L.	P scap	Eurimedit., W Asia	A	pollen	pollen	–	respiratory allergies	single plants, rows	1	P, H	II-IV	native	–
Primulaceae	Primula vulgaris Huds.	H ros	Europe, Caucasus	P2	whole plant	leaves	polyphenols; saponins	upset stomach, nausea, diarrhea, headache	flowerbeds, pots	2	P, H, M	I-V	native	–
Rosaceae	Prunus dulcis var. amara (DC.) Buchheim	P scap	S Medit.	P3	leaves, seeds	seeds	glucosides: cyanogenic diglucoside amygdalin	fever, sickness, headaches, dizziness, liver damage, drooping eyelids, lack of oxygen to the body tissues, drop in blood pressure	single plants	1	P, H	III-V	NAT	fr, h	x
Rosaceae	Prunus laurocerasus L.	P scap	SE Europe , Anatolia	P2	whole plant	leaves	glucosides: prulaurasin	abdominal pain, nausea, vomiting, headache, dizziness, decreased respiration, unconsciousness, palpitations	single plants	3	H, M	IV-V	OC	fr, h	x
Rosaceae	Pyracantha coccinea Roem.	P caesp	Medit.	P3	whole plant	leaves, fruits	glucosides: cyanogenic glycosides, prunasin, amygdalin	abdominal pain, nausea, vomiting, headache, dizziness, decreased respiration, unconsciousness, palpitations	single plants, hedges	2	P, H, M	III-V	OC	fr, h	x
Fagaceae	Quercus ilex L.	P scap	Stenomedit.	A	pollen	pollen	–	respiratory allergies	single plants, rows	1	(P), H, (M)	III-VI	native	–
Fagaceae	Quercus pubescens Willd.	P scap	Eurimedit.	A	pollen	pollen	–	respiratory allergies	single plants, rows	2	H, M	I-V	native	–
Rosaceae	Rhaphiolepis bibas (Lour.) Galasso & Banfi	P scap	E asia	P3	seeds	seeds	glucosides: cyanogenic diglucoside amygdalin	fever, sickness, headaches, dizziness, liver damage, drooping eyelids, lack of oxygen to the body tissues, drop in blood pressure	single plants	2	P, H	XI-II	CAS	fr, h	x
Ericaceae	Rhododendron simsii Planch.	P caesp	E Asia	P1	whole plant	leaves	grayanotoxins	vomiting, diarrhea, abdominal pain, weakness, depression, cardiac arrhythmias, hypotension, shock, cardiopulmonary arrest, pulmonary edema, dyspnea, lethargy, seizures, death	flowerbeds, pots	3	H, M	V-VII	OC	h	x
Euphorbiaceae	Ricinus communis L.	P caesp	E Africa	P1	whole plant	seeds	alkaloids: ricin, euphorbic acid, euphorbon	stomach discomfort, cramping, nausea, dizziness, death	weed, single plants	1	P, (H)	V-X	NAT	–	x
Fabaceae	Robinia pseudoacacia L.	P scap	N America	P3	whole plant	leaves	toxicalbumin proteins	nausea, weakness, flushing, lethargy, vomiting	single plants, rows	1	P, H, M	VI-X	NAT	h
Ruscaceae	Ruscus aculeatus L.	G rhiz	Medit.	P2	whole plant except young shoots	fruits	steroidal saponins: ruscogenin, ruscin, neoruscogenin; flavonoids; triterpenes; polyphenols; sterols; tannins; glycolic acids	tomach upset, nausea, vomiting, diarrhea	hedges	2	P, H, M	IX-X	native	–
Ruscaceae	Ruscus hypophyllum L.	G rhiz	Medit.	P2	whole plant except young shoots	fruits	steroidal saponins: ruscogenin, ruscin, neoruscogenin; flavonoids; triterpenes; polyphenols; sterols; tannins; glycolic acids	tomach upset, nausea, vomiting, diarrhea	hedges	2	P, H, M	IX-X	CAS	–
Salicaceae	Salix alba L.	P scap	Eurimedit., W Asia	A	pollen	pollen	–	respiratory allergies	single plants	2	H, M	I-IV	native	–
Salicaceae	Salix babylonica L.	P scap	Eurimedit., W Asia	A	pollen	pollen	–	respiratory allergies	single plants	2	H	III-V	OC	–
Viburnaceae	Sambucus ebulus L.	G rhiz	Eurimedit.	P1	whole plant	fruits	cyanogenic glycosides; saponins: alkaloids; tannins	vomiting, bloody diarrhea, dizziness, headache, breathing problems, unconsciousness, death	weed	2	H, (M)	V-VII	native	fr, h
Viburnaceae	Sambucus nigra L.	P caesp	Europe, Caucasus	P3	green parts	bark, fruits	alkaloids: sambucin; glycosides: gambunigrin; terpenes; saponins	nausea, vomiting, diarrhea	single plants	3	H, M	IV-VI	native	fr, h
Asteraceae	Senecio angulatus L.f.	Ch frut	S Africa	P2	whole plant	leaves	alkaloids: pyrrolizidine	block blood flow in the veins, liver damages	walls	1	P, H	VII-X	NAT	h
Solanaceae	Solanum linnaeanum Hepper & P.-M.L.Jaeger	NP	S Africa	P1	whole plant	fruits	alkaloids: josciamina, joscina	vomiting, diarrhea, convulsions, slowed breathing, death	weed	1	P, (H)	III-XI	NAT	h
Solanaceae	Solanum nigrum L.	T scap	Cosmop.	P2	whole plant	leaves, fruits	alkaloids: solanine	vomiting, diarrhea, convulsions, slowed breathing	weed	1	P, (H)	II-XII	native	–
Solanaceae	Solanum pseudocapsicum L.	NP	S America	P2	whole plant	fruits	alkaloids: 2-fluoro-2’,4,5-benzenethanamine, hexatriacontane, 3-ethoxyamphetamine, 2,2,2-trichloroacetamide	vomiting, diarrhea, convulsions, slowed breathing	flowerbeds, pots	2	P, (H)	IX-XI	NAT	–
Solanaceae	Solanum villosum Mill. subsp. villosum	T scap	Eurimedit.	P2	whole plant	leaves, fruits	alkaloids: solanine	vomiting, diarrhea, convulsions, slowed breathing	weed	1	P, (H)	II-XII	native	–
Fabaceae	Spartium junceum L.	P caesp	Eurimedit.	P2	whole plant	Flowers and Seeds	alkaloids: sparteine, ginestrine, sarotamnin	abdominal pain, nausea, vomiting, diarrhea, seizures, respiratory failure	single plants, rows	1	H, M	V-VII	native	h
Taxaceae	Taxus baccata L.	P scap	Eurimedit., W Asia	P1, A	whole plant except arils	leaves, pollen	alkaloids: taxina	nausea, dry mouth, vomiting, stomach pain, dizziness, weakness, nervousness, heart problems, death	single plants, hedges	2	H, M	III-V	native	fr
Cupressaceae	Thuja occidentalis L.	P scap	E N America	P1	leaves	leaves	terpenes: thujone, fenchone; volatile oils; tannins	queasiness, vomiting, diarrhea, seizures, death	single plants, hedges	1	P, (H)	II-IV	OC	–
Tiliaceae	Tilia platyphyllos Scop. subsp. platyphyllos	P scap	Europe, Caucasus	A	pollen	pollen	–	respiratory allergies	single plants, rows	1	(P), H, M	IV-VI	native	h
Apocynaceae	Trachelospermum jasminoides (Lindl.) Lem.	P lian	Cina, Japan	P2	whole plant	leaves, flowers,	lignans, triterpenoids, flavonoids	skin irritation, allergic reaction	walls	2	P, (H)	V-VI	OC	–
Commelinaceae	Tradescantia fluminensis Vell.	G rhiz	S America	P2	whole plant	leaves	alkaloids; flavonoids; tannins; phenols	diarrhoea, nausea, indigestion	flowerbeds, pots	2	P	VII-IX	NAT	–
Liliaceae	Tulipa gesneriana L.	G bulb	Turkey	P2	whole plant	leaves, bulbs	alkaloids; glycosides	liver problems, nausea, upper stomach pain, itching, tired feeling, loss of appetite, dark urine, jaundice	flowerbeds, pots	2	P, (H)	III-V	OC	–	x
Apocynaceae	Vinca major L. subsp. major	Ch rept	Medit.	P2	whole plant	leaves	alkaloids: vincristine	vomiting, headache, nausea, bleeding, fatigue	flowerbeds	2	P, (H)	II-VI	native	–
Viscaceae	Viscum album L.	P ep	Eurasiat.	P2	whole plant	fruits	toxalbumins	vomiting, diarrhea, seizures, liver damage	weed	2	H, M	III-V	native	–
Verbenaceae	Vitex agnus-castus L.	P caesp	Stenomedit.	P2	leaves, seeds	leaves, seeds	glucosides: vitexin, vitexinin, castine; alkaloids: vaticin	nausea, upset stomach, skin rash, headache	single plants, hedges	3	P, (H)	IV-VIII	native	–
Fabaceae	Wisteria sinensis (Sims) Sweet	P lian	Cina	P2	roots, fruits, seeds	fruits, seeds	glucosides: wistarine	burning sensation in the mouth, stomach pain, vomiting, diarrhea	walls, pergolas	1	P, H	IV-VI	CAS	h
Araceae	Zantedeschia aethiopica (L.) Sprengel	G rhiz	S Africa	P2	whole plant	leaves, flowers	cyanogenic compounds; flavonoids; calcium oxalates	swelling of the tongue and throat, stomach pain, vomiting, severe diarrhoea	flowerbeds, pots	1	P, (H)	III-VI	NAT	–	x
